# Supplementary material for: Evolution of a plant growth-regulatory protein interaction specificity
Source: Nat Plants. 2023 Oct 30;9(12):2059–70. doi: 10.1038/s41477-023-01556-0 (PMC10724065; doi:10.1038/s41477-023-01556-0)
Supplement: Supplementary file 2 — Supplementary Table 1 Amino acid substitutions in Atsly1 variants selected in yeast-two-hybrid screens. Table 2 Chi-square analysis of frequencies of expected vs observed amino acid substitutions. Table 3 List of primers used in this study. [file 41477_2023_1556_MOESM2_ESM.xlsx]

## Sheet: Supplementary Table 1
Supplementary Table 1. Amino acid substitutions in Atsly1 variants selected in yeast-two-hybrid screens.
Position	Original Amino Acid	Screen 1												Screen 2						Screen 3																												Screen 4
Candidate ID		S1C1	S1C2	S1C3	S1C4	S1C5	S1C6	S1C7	S1C8	S1C9	S1C10	S1C11	S1C12	S2C1	S2C2	S2C3	S2C4	S2C5	S2C6	S3C1	S3C2	S3C3	S3C4	S3C5	S3C6	S3C7	S3C8	S3C9	S3C10	S3C11	S3C12	S3C13	S3C14	S3C15	S3C16	S3C17	S3C18	S3C19	S3C20	S3C21	S3C22	S3C23	S3C24	S3C25	S3C26	S3C27	S3C28	S4C1	S4C2
1	M
2	K
3	R
4	S
5	T
6	T
7	D
8	S
9	D								E			N
10	L
11	A
12	G
13	D																			E
14	A
15	H												L							R																Y
16	N																																												D
17	E																																												V
18	T
19	N																	I
20	K																					R
21	K
22	M																						L
23	K
24	S		C	G
25	T					A
26	E
27	E
28	E
29	E
30	I																							S
31	G
32	F
33	S
34	N																																				K
35	L
36	D
37	E
38	N
39	L																				I
40	V
41	Y						F
42	E
43	V
44	L
45	K
46	H
47	V														A
48	D
49	A
50	K																																	R
51	T
52	L
53	A
54	M
55	S
56	S
57	C
58	V
59	S	N																													N
60	K
61	I											S														F
62	W
63	H														R
64	K
65	T
66	A
67	Q														L
68	D
69	E
70	R
71	L
72	W
73	E
74	L																						R													Q
75	I
76	C
77	T
78	R
79	H
80	W																																												C
81	T																																												S
82	N
83	I
84	G
85	C
86	G										E
87	Q
88	N							S
89	Q																																							R
90	L
91	R
92	S
93	V
94	V
95	L
96	A
97	L
98	G
99	G
100	F
101	R
102	R
103	L
104	H				Y											Y																Y				Y												Y
105	S
106	L
107	Y
108	L															P
109	W					R
110	P
111	L
112	S																																				T
113	K
114	P														R							S											L											S					L
115	N																																											H
116	P
117	R
118	A
119	R		K
120	F																											L
121	G
122	K											E																		R
123	D
124	E
125	L
126	K			N				N		E			N					E	N	E					N		N			T					N		N		T		T					N	N
127	L
128	T					A	A				S			A			S				S			A		A		S	A	A	S			S				S		A			A
129	L
130	S
131	L
132	L
133	S
134	I
135	R
136	Y																F
137	Y													F
138	E	K							K																																	K
139	K								Q
140	M
141	S																							N					R												N
142	F		L											L
143	T			N								A																								A
144	K															M									E															M
145	R
146	P
147	L
148	P
149	E
150	S
151	K																																			I
[truncated: 39 more columns]

## Sheet: Supplementary Table 2
Supplementary Table 2. Chi-square analysis of frequencies of expected versus observed amino acid substitutions.
H104	Expected Frequency	Observed Frequency		P114	Expected Frequency	Observed Frequency		K126	Expected Frequency	Observed Frequency		T128	Expected Frequency	Observed Frequency		E138	Expected Frequency	Observed Frequency
H104D	0.08791	0		P114A	0.3117	0		K126E	6.364	5		T128A	12.73	15		E138A	0.3708	0
H104L	2.484	0		P114H	0.6234	1		K126I	5.136	0		T128I	5.909	1		E138D	0.2022	0
H104N	0.1758	0		P114L	5.065	5		K126N	6.136	18		T128N	0.7273	0		E138G	2.36	0
H104P	0.4835	0		P114R	0.3117	1		K126Q	1	0		T128P	2	0		E138K	1.096	6
H104Q	0.2637	0		P114S	5.065	5		K126R	6.364	0		T128S	10.64	16		E138Q	0.06742	0
H104R	3.077	0		P114T	0.6234	0		K126T	1	3						E138V	1.904	0
H104Y	1.429	8
TOTAL	8	8		TOTAL	12	12		TOTAL	26	26		TOTAL	32	32		TOTAL	6	6
Chi-square test
Chi-square	36.8			Chi-square	2.684			Chi-square	39.73			Chi-square	9.916			Chi-square	26.86
DF	6			DF	5			DF	5			DF	4			DF	5
P value (two-tailed)	<0.0001			P value (two-tailed)	0.7485			P value (two-tailed)	<0.0001			P value (two-tailed)	0.0419			P value (two-tailed)	<0.0001
P value summary	****			P value summary	ns			P value summary	****			P value summary	*			P value summary	****

## Sheet: Supplementary Table 3
Supplementary Table 3. A list of primers used in this study.
Primers used for amplifying GAI/gai and SLY1/sly1 genomic DNA
GAI_F	CCCTCTGATCCATGATTCATCG
GAI_R	AACTGAAAACGACTTAGCATTG
SLY1_F	ACAGCTATGGAGTATATGAGGG
SLY1_R	TAGCTTGACGTTGATTCCGG
Primers used to make constructs for recombinant proteins using Gateway Cloning
GW_GAI_F	GGGGACAAGTTTGTACAAAAAAGCAGGCTCCATGAAGAGAGATCATCATCA
GW_GAI_R	GGGGACCACTTTGTACAAGAAAGCTGGGTCATTGGTGGAGAGTTTCCAAG
GW_SLY1_F	GGGGACAAGTTTGTACAAAAAAGCAGGCTCCATGAAGCGCAGTACTACCGA
GW_SLY1_R	GGGGACCACTTTGTACAAGAAAGCTGGGTCTTTGGATTCTGGAAGAGGTC
Primers used to make transgene constructs using In-Fusion Cloning
pCAMBIA2300_SLY1_Promoter	CCATGATTACGAATTCCCCAAAAACGCAAACAGTTGGC
pCAMBIA2300_SLY1_R	CGACTCTAGAGGATCCTTATTTGGATTCTGGAAGAGG
Primers used in RT-qPCR
q_ACTIN2_F	CTGGATCGGTGGTTCCATTC
q_ACTIN2_R	CCTGGACCTGCCTCATCATAC
q_SLY1_F	GACGAGAATCTAGTGTACGAGG
q_SLY1_R	ATGTTAGTCCAGTGACGAGTAC
Primers used to make pGADT7, pGBKT7 and pBridge vectors using In-Fusion Cloning
AtGAI_Prey_F	GGAGGCCAGTGAATTCATGAAGAGAGATCATCATCATCAT
AtGAI_Prey_R	GCAGGTCGACGGATCCCTAATTGGTGGAGAGTTTCCAAGC
AtGAI_NT2_prey_R	GCAGGTCGACGGATCCCTACCACTGACTCAACGTTTCATGA
MpDELLA_prey_F	GGAGGCCAGTGAATTCATGGATTCCTCTGCCGATTACGCT
MpDELLA_prey_R	GCAGGTCGACGGATCCTCAGGAACAATGCCATGCCGATGC
SmDELLA1_prey_F	GGAGGCCAGTGAATTCATGGGAATGGACGAGCTGCTCGCG
SmDELLA1_prey_R	GCAGGTCGACGGATCCTTAGCAGCACTCCCAGGCCGACGC
SmDELLA2_prey_F	GGAGGCCAGTGAATTCATGGAGCGGCTCGAGAGCCTCGGA
SmDELLA2_prey_R	GCAGGTCGACGGATCCTTAGCAGCGCCAGGCAGAGGCTGC
AtRGA_Prey_F	GGAGGCCAGTGAATTCATGAAGAGAGATCATCACCAATTC
AtRGA_Prey_R	GCAGGTCGACGGATCCTCAGTACGCCGCCGTCGAGAGTTT
AtRGL1_Prey_F	GGAGGCCAGTGAATTCATGAAGAGAGAGCACAACCACCGT
AtRGL1_Prey_R	GCAGGTCGACGGATCCTTATTCCACACGATTGATTCGCCA
AtRGL2_Prey_F	GGAGGCCAGTGAATTCATGAAGAGAGGATACGGAGAAACA
AtRGL2_Prey_R	GCAGGTCGACGGATCCTCAGGCGAGTTTCCACGCCGAGGT
AtRGL3_Prey_F	GGAGGCCAGTGAATTCATGAAACGAAGCCATCAAGAAACG
AtRGL3_Prey_R	GCAGGTCGACGGATCCCTACCGCCGCAACTCCGCCGCTAG
OsSLR1_prey_F	GGAGGCCAGTGAATTCATGAAGCGCGAGTACCAAGAAGCC
OsSLR1_prey_R	GCAGGTCGACGGATCCTCACGCCGCGGCGACGCGCCATGC
AtSLY1_Bait_F	CATGGAGGCCGAATTCATGAAGCGCAGTACTACCGACTCT
AtSLY1_Bait_R	GCAGGTCGACGGATCCTTATTTGGATTCTGGAAGAGGTCT
AtSLY2_bait_F	CATGGAGGCCGAATTCATGTCGTCGGAGAAACGTGTAGGC
AtSLY2_bait_R	GCAGGTCGACGGATCCTCAGACAACGTTAACGGGCTTCCG
MpSLY1_bait_F	CATGGAGGCCGAATTCATGGTGTCAATTTTCGAATGCCAA
MpSLY1_bait_R	GCAGGTCGACGGATCCTCACCGTACATTCGATGCGGATTG
SmSLY1_bait_F	CATGGAGGCCGAATTCATGGGGACCCCGCGACACAATCCC
SmSLY1_bait_R	GCAGGTCGACGGATCCTCACTCAAGGCTGGAGAGTTTGCG
SmSLY2_bait_F	CATGGAGGCCGAATTCATGTCGCAGCCGCCGACGGTGATC
SmSLY2_bait_R	GCAGGTCGACGGATCCTCAATTCACGCCGGAGAGCTCTAG
OsGID2_bait_F	CATGGAGGCCGAATTCATGAAGTTCCGCTCTGATTCGTCA
OsGID2_bait_R	GCAGGTCGACGGATCCCTACCCGCATTGGCCCCCTCCATT
AtGID1A_Bridge_F	GAGAAAGGTGGCGGCCGCATGGCTGCGAGCGATGAAGTTAAT
AtGID1A_Bridge_R	ATCAGCCCGAAGATCTTTAACATTCCGCGTTTACAAACGC
AtGID1B_Bridge_F	GAGAAAGGTGGCGGCCGCATGGCTGGTGGTAACGAAGTCAAC
AtGID1B_Bridge_R	ATCAGCCCGAAGATCTCTAAGGAGTAAGAAGCACAGGACT
AtGID1C_Bridge_F	GAGAAAGGTGGCGGCCGCATGGCTGGAAGTGAAGAAGTTAAT
AtGID1C_Bridge_R	ATCAGCCCGAAGATCTTCATTGGCATTCTGCGTTTACAAA
SmGID1A_Bridge_F	GAGAAAGGTGGCGGCCGCATGAATTCCTGTAGCAAGGCGATT
SmGID1A_Bridge_R	ATCAGCCCGAAGATCTTCACGTCGAGGAATCCATGGGCTC
SmGID1B_Bridge_F	GAGAAAGGTGGCGGCCGCATGGAACCGGAGGAGGATAGCAGC
SmGID1B_Bridge_R	ATCAGCCCGAAGATCTCTACGTTGTTGTCCTGCGAGTTAT
OsGID1_Bridge_F	GAGAAAGGTGGCGGCCGCATGGCCGGCAGCGACGAGGTCAAC
OsGID1_Bridge_R	ATCAGCCCGAAGATCTCTAGTAGTAGAGGTTAGCGTTGAG
AtSLY1_Y3H_F	TGTATCGCCGGAATTCATGAAGCGCAGTACTACCGACTCT
AtSLY1_Y3H_R	GCAGGTCGACGGATCCTTATTTGGATTCTGGAAGAGGTCT
MpSLY1_Y3H_F	TGTATCGCCGGAATTCATGGTGTCAATTTTCGAATGCCAA
MpSLY1_Y3H_R	GCAGGTCGACGGATCCTCACCGTACATTCGATGCGGATTG
SmSLY1_Y3H_F	TGTATCGCCGGAATTCATGGGGACCCCGCGACACAATCCC
SmSLY1_Y3H_R	GCAGGTCGACGGATCCTCACTCAAGGCTGGAGAGTTTGCG
OsGID2_Y3H_F	TGTATCGCCGGAATTCATGAAGTTCCGCTCTGATTCGTCA
OsGID2_Y3H_R	GCAGGTCGACGGATCCCTACCCGCATTGGCCCCCTCCATT
Primers used for site-directed mutagenesis
SLY1_H104Y_F	CCGAAGACTCtACTCTCTTTACCTCTG
SLY1_H104Y_R	AAGCCACCAAGCGCCAAC
SLY1_P114L_F	CTCTCTAAACtCAATCCGCGT
SLY1_P114L_R	AGGCCAGAGGTAAAGAGAG
SLY1_P114S_F	TCTCTCTAAAtCCAATCCGCG
SLY1_P114S_R	GGCCAGAGGTAAAGAGAG
SLY1_K126E_F	GGACGAGCTTgAACTCACTCTTTC
SLY1_K126E_R	TTACCGAACCTAGCACGC
SLY1_K126N_F	ACGAGCTTAAcCTCACTCTTTCTC
SLY1_K126N_R	CCTTACCGAACCTAGCAC
SLY1_K126T_F	GACGAGCTTAcACTCACTCTTTC
SLY1_K126T_R	CTTACCGAACCTAGCACG
SLY1_T128A_F	GCTTAAACTCgCTCTTTCTCTTC
SLY1_T128A/S_R	TCGTCCTTACCGAACCTA
SLY1_T128S_F	GCTTAAACTCtCTCTTTCTCTTCTC
SLY1_E138K_F	TCGATACTACaAGAAGATGAGTTTC
SLY1_E138K_R	ATTGAGAGAAGAGAAAGAGTG
SLY1_H104R_F	CGAAGACTCCgCTCTCTTTACCTC
SLY1_H104R_R	GAAGCCACCAAGCGCCAA
SLY1_K126R_F	GACGAGCTTAgACTCACTCTTTC
SLY1_K126R_R	CTTACCGAACCTAGCACG
SLY1_T128N_F	CTTAAACTCAaTCTTTCTCTTCTCTC
SLY1_T128N_R	CTCGTCCTTACCGAACCT
SLY1_E138G_F	CGATACTACGgGAAGATGAGTTTC
SLY1_E138G_R	AATTGAGAGAAGAGAAAGAGTG
SLY1_P114A_F	TCTCTCTAAAgCCAATCCGCG
SLY1_P114A/T_R	GGCCAGAGGTAAAGAGAG
SLY1_P114T_F	TCTCTCTAAAaCCAATCCGCG
SLY1_P114H_F	CTCTCTAAACaCAATCCGCGT
SLY1_P114H/R_R	AGGCCAGAGGTAAAGAGAG
SLY1_P114R_F	CTCTCTAAACgCAATCCGCGT
SLY1_H104F_F	CCGAAGACTCttCTCTCTTTACCTCTGGCC
SLY1_H104F_R	AAGCCACCAAGCGCCAAC
MpGID2_Y108H_F	TCGCCGGCTGcACGTGCTGTG
MpGID2_Y108H_R	AACCCTCCCAGCGCCAGG
MpSLY1_Y108F_F	CGCCGGCTGTtCGTGCTGTGC
MpSLY1_Y108F_R	AAACCCTCCCAGCGCCAG
SmGID2b_I51L_F	ATCGCTGTGCcTCCTCCACTG
SmGID2b_I51L_R	TCCCACAGCTTCTCGTGC
SmGID2b_L52H_F	CTGTGCATCCaCCACTGGCCC
SmGID2b_L52H_R	CGATTCCCACAGCTTCTCG
SmGID2b_C80R_F	CGTGCCGGCGcGTTCTTCCGC
SmGID2b_C80R_R	GGGCCGGATCCCAGTGGG
SmGID2b_S81T_F	GCCGGCGTGTaCTTCCGCGCA
SmGID2b_S81T_R	ACGGGGCCGGATCCCAGTG
SmGID2b_E91G_F	GCCGTGGTGGgATCGCTCGGG
SmGID2b_E91G_R	TCTGATCTGCTGCGCGGAAGAAC
SmGID2b_E91K_F	AGCCGTGGTGaAATCGCTCGG
SmGID2b_E91K_R	CTGATCTGCTGCGCGGAAG
SmGID2b_F101L_F	GCTTCTTCTTaCTCCACTTGGGCCCTATGC
SmGID2b_F101L_R	GGCGGAAGCCCCCGAGCG
SmGID2b_F101Y_F	CGCTTCTTCTaCCTCCACTTGGGCC
SmGID2b_F101Y_R	GCGGAAGCCCCCGAGCGA
SmGID2b_L102H_F	TTCTTCTTCCaCCACTTGGGCCCTATGCTCAAG
SmGID2b_L102H_R	GCGGCGGAAGCCCCCGAG
SmGID2b_H103Y_F	CTTCTTCCTCtACTTGGGCCCTATGCTCAAGAG
SmGID2b_H103Y_R	AAGCGGCGGAAGCCCCCG
SmGID2b_M107I_F	TGGGCCCTATtCTCAAGAGGA
SmGID2b_M107I_R	AGTGGAGGAAGAAGAAGC
SmGID2b_Q114R_F	AATTGCTGCCgGTCCCAGCCC
SmGID2b_Q114R_R	CCTCTTGAGCATAGGGCCC
SmGID2b_S129A_F	GGTCAATCTCgCCCTCTCGCTC
SmGID2b_S129A_R	TCGTCTCTCCCCCACGTC
SmGID2b_I135V_F	GCTCTACTCGgTCGACTGCTT
SmGID2b_I135V_R	GAGAGGGAGAGATTGACC
SmGID2b_C137Y_F	TCGATCGACTaCTTCTTGCGAG
SmGID2b_C137Y_R	GTAGAGCGAGAGGGAGAG
SmGID2b_L139M_F	CGACTGCTTCaTGCGAGGGTC
SmGID2b_L139M_R	ATCGAGTAGAGCGAGAGG
OsGID2_L136R_F	GCCGTGGTGCgCTCCCTCGGTG
OsGID2_L136R_R	CCGGAGCTGCCGCTCGGA
OsGID2_H145Y_F	CCGCCGGCTCtACGCTGTCTA
OsGID2_H145Y_R	AATCCACCGAGGGAGAGCAC
OsGID2_V147A_F	CTCCACGCTGcCTACATCCGC
OsGID2_V147A/D_R	CCGGCGGAATCCACCGAG
OsGID2_V147D_F	CTCCACGCTGaCTACATCCGCC
OsGID2_G125D_F	GCGAACCTCGaCTTCTCCGAGCG
OsGID2_G125D_F	CCACTCCCGCACGCACGC
OsGID2_R155L_F	CTGCAGCGGCtTGGCGCCGGC
OsGID2_R155L_R	GGGGCGGATGTAGACAGCGTGG
OsGID2_R155S_F	CCTGCAGCGGaGTGGCGCCGG
OsGID2_R155S_R	GGGCGGATGTAGACAGCGTGGAG
OsGID2_Q178E_F	GGACCAGGTTgAGCTCTCGCTGTC
OsGID2_Q178E/N/T_R	CGGCCCAACCTCACCGGC
OsGID2_Q178N_F	GGACCAGGTTaatCTCTCGCTGTCACTGTTCTC
OsGID2_Q178T_F	GGACCAGGTTacGCTCTCGCTGTCACTGTTCTC
GID2_S180A_F	GGTTCAGCTCgCGCTGTCACTGTTC
GID2_S180A_R	TGGTCCCGGCCCAACCTC
OsGID2_Q190K_F	TGGGTTCTTTaAGAATATGCC
OsGID2_Q190K_R	ATGGAGAACAGTGACAGC
