# Supplementary material for: Evolution of a plant growth-regulatory protein interaction specificity
Source: Nat Plants. 2023 Oct 30;9(12):2059–70. doi: 10.1038/s41477-023-01556-0 (PMC10724065; doi:10.1038/s41477-023-01556-0)
Supplement: Supplementary file 3 — Statistical source data. [file 41477_2023_1556_MOESM3_ESM.xlsx]

## Sheet: Figure 1
Fig. 1b
	gai	gai gar2-2	gai gar2-1	gai gar2-3	WT		ANOVA summary			Tukey's multiple comparisons test	Mean Diff.	95.00% CI of diff.	Below threshold?	Summary	Adjusted P Value
	3.6	14	18.3	23.9	30.5		F	398.5		WT vs. gai gar2-3	5.25	3.340 to 7.160	Yes	****	<0.0001	A-B
	4.2	13.2	17.5	24.5	26.5		P value	<0.0001		WT vs. gai gar2-1	10.53	8.620 to 12.44	Yes	****	<0.0001	A-C
	4.5	14	18.1	21.2	28.7		P value summary	****		WT vs. gai gar2-2	15.64	13.73 to 17.55	Yes	****	<0.0001	A-D
	3.9	13.7	15.8	19.5	30.1		Significant diff. among means (P < 0.05)?	Yes		WT vs. gai	24.59	22.68 to 26.50	Yes	****	<0.0001	A-E
	4.8	9	17.5	23.4	29.4		R squared	0.9725		gai gar2-3 vs. gai gar2-1	5.28	3.370 to 7.190	Yes	****	<0.0001	B-C
	4.4	14.8	19.1	22.1	28.3					gai gar2-3 vs. gai gar2-2	10.39	8.480 to 12.30	Yes	****	<0.0001	B-D
	4.9	13.5	19.3	25.8	29.3					gai gar2-3 vs. gai	19.34	17.43 to 21.25	Yes	****	<0.0001	B-E
	4.7	13	19	24.8	27.6					gai gar2-1 vs. gai gar2-2	5.11	3.200 to 7.020	Yes	****	<0.0001	C-D
	4.5	13.2	18	26.5	28.2					gai gar2-1 vs. gai	14.06	12.15 to 15.97	Yes	****	<0.0001	C-E
	3.8	14.4	21.3	25	30.6					gai gar2-2 vs. gai	8.95	7.040 to 10.86	Yes	****	<0.0001	D-E
Fig. 1e
	Prey	Vector	Vector	Vector	Vector	Vector	gai	gai	gai	gai	gai		ANOVA summary			Tukey's multiple comparisons test	Mean Diff.	95.00% CI of diff.	Below threshold?	Summary	Adjusted P Value
	Bait	Vector	SLY1	sly1gar2-2	sly1gar2-1	sly1gar2-3	Vector	SLY1	sly1gar2-2	sly1gar2-1	sly1gar2-3		F	690.2		SLY1 vs. sly1gar2-2	-3.307	-7.752 to 1.138	No	ns	0.1582	A-B
		ND	ND	ND	ND	ND	ND	0.92869	4.2627	40.8848	55.8019		P value	<0.0001		SLY1 vs. sly1gar2-1	-37.75	-42.19 to -33.30	Yes	****	<0.0001	A-C
		ND	ND	ND	ND	ND	ND	0.885936	4.28044	37.1155	53.6081		P value summary	****		SLY1 vs. sly1gar2-3	-52.35	-56.79 to -47.90	Yes	****	<0.0001	A-D
		ND	ND	ND	ND	ND	ND	0.872886	4.06534	37.9315	50.3196		Significant diff. among means (P < 0.05)?	Yes		sly1gar2-2 vs. sly1gar2-1	-34.44	-38.89 to -30.00	Yes	****	<0.0001	B-C
													R squared	0.9962		sly1gar2-2 vs. sly1gar2-3	-49.04	-53.49 to -44.60	Yes	****	<0.0001	B-D
Fig. 1f																sly1gar2-1 vs. sly1gar2-3	-14.6	-19.04 to -10.15	Yes	****	<0.0001	C-D
	His	gai	gai	gai	gai
	MBP	SLY1	sly1gar2-2	sly1gar2-1	sly1gar2-3
	anti-His	20341.7	20641.6	21788.8	18995.3
	anti-MBP	12457.4	20313.7	35649.9	53406.3
	Ratio	0.612409	0.984115	1.63615	2.81155
	Relative intensity	1	1.60696	2.67167	4.59097
Fig. 1g
	gai	anti-His	170688	173438	140648	111525	99305.8
		anti-Actin	177954	165960	197333	190659	151911
		Ratio	0.959164	1.04506	0.712746	0.584946	0.65371
		Relative intensity	1	1.08956	0.743091	0.60985	0.681541
	gai gar2-2	anti-His	224217	137046	85327.4	81279.2	81845.3
		anti-Actin	238954	183858	133117	128703	168222
		Ratio	0.938326	0.745392	0.640994	0.631524	0.486532
		Relative intensity	1	0.794384	0.683125	0.673033	0.51851
	gai gar2-1	anti-His	144242	88490.6	38465	34020.5	6205.18
		anti-Actin	152319	127232	150942	119203	136702
		Ratio	0.946974	0.695506	0.254834	0.285399	0.0453921
		Relative intensity	1	0.734451	0.269103	0.30138	0.0479338
	gai gar2-3	anti-His	180107	103832	55065.3	31740.2	5414.01
		anti-Actin	118473	159632	126118	84812.4	143210
		Ratio	1.52024	0.650447	0.436616	0.37424	0.0378046
		Relative intensity	1	0.427858	0.287202	0.246172	0.0248675
Fig. 1h		gai	gai gar2-2	gai gar2-1	gai gar2-3	WT
	anti-Actin	18251.8	18606.2	20813.6	18551.7	17329.9
	anti-GAI/gai	33343	33065	30041.9	21838	3876.12
	Ratio	1.82683	1.7771	1.44338	1.17714	0.223667
	Relative intensity	1	0.972773	0.790097	0.644361	0.122434

## Sheet: Figure 2
Fig. 2b
	Prey	GAI	GAI	GAI	GAI	GAI	GAI	GAI	GAI	GAI	GAI	GAI		ANOVA summary			Tukey's multiple comparisons test	Mean Diff.	95.00% CI of diff.	Below threshold?	Summary	Adjusted P Value
	Bait	Vector	SLY1	sly1E138K	sly1K126E	sly1K126T	sly1P114L	sly1P114S	sly1T128S	sly1K126N	sly1T128A	sly1H104Y		F	806.2		SLY1 vs. sly1E138K	-14.08	-20.24 to -7.923	Yes	****	<0.0001	A-B
		ND	0.226757	15.7686	19.3294	24.8726	37.2254	40.8331	41.5577	53.1924	90.274	116.601		P value	<0.0001		SLY1 vs. sly1K126E	-18.65	-24.81 to -12.50	Yes	****	<0.0001	A-C
		ND	0.356757	15.0691	19.6581	24.4648	37.2881	41.3354	40.5954	51.9595	89.4309	117.834		P value summary	****		SLY1 vs. sly1K126T	-23.41	-29.57 to -17.25	Yes	****	<0.0001	A-D
		ND	0.300808	12.2868	17.8571	21.7802	36.0472	38.9672	44.4265	51.134	81.112	113.307		Significant diff. among means (P < 0.05)?	Yes		SLY1 vs. sly1P114L	-36.56	-42.72 to -30.40	Yes	****	<0.0001	A-E
														R squared	0.9973		SLY1 vs. sly1P114S	-40.08	-46.24 to -33.93	Yes	****	<0.0001	A-F
																	SLY1 vs. sly1T128S	-41.9	-48.06 to -35.74	Yes	****	<0.0001	A-G
																	SLY1 vs. sly1K126N	-51.8	-57.96 to -45.64	Yes	****	<0.0001	A-H
																	SLY1 vs. sly1T128A	-86.64	-92.80 to -80.49	Yes	****	<0.0001	A-I
																	SLY1 vs. sly1H104Y	-115.6	-121.8 to -109.5	Yes	****	<0.0001	A-J
																	sly1E138K vs. sly1K126E	-4.573	-10.73 to 1.584	No	ns	0.2662	B-C
																	sly1E138K vs. sly1K126T	-9.331	-15.49 to -3.174	Yes	***	0.001	B-D
																	sly1E138K vs. sly1P114L	-22.48	-28.64 to -16.32	Yes	****	<0.0001	B-E
																	sly1E138K vs. sly1P114S	-26	-32.16 to -19.85	Yes	****	<0.0001	B-F
																	sly1E138K vs. sly1T128S	-27.82	-33.98 to -21.66	Yes	****	<0.0001	B-G
																	sly1E138K vs. sly1K126N	-37.72	-43.88 to -31.56	Yes	****	<0.0001	B-H
																	sly1E138K vs. sly1T128A	-72.56	-78.72 to -66.41	Yes	****	<0.0001	B-I
																	sly1E138K vs. sly1H104Y	-101.5	-107.7 to -95.38	Yes	****	<0.0001	B-J
																	sly1K126E vs. sly1K126T	-4.758	-10.91 to 1.400	No	ns	0.2243	C-D
																	sly1K126E vs. sly1P114L	-17.91	-24.06 to -11.75	Yes	****	<0.0001	C-E
																	sly1K126E vs. sly1P114S	-21.43	-27.59 to -15.27	Yes	****	<0.0001	C-F
																	sly1K126E vs. sly1T128S	-23.24	-29.40 to -17.09	Yes	****	<0.0001	C-G
																	sly1K126E vs. sly1K126N	-33.15	-39.30 to -26.99	Yes	****	<0.0001	C-H
																	sly1K126E vs. sly1T128A	-67.99	-74.15 to -61.83	Yes	****	<0.0001	C-I
																	sly1K126E vs. sly1H104Y	-96.97	-103.1 to -90.81	Yes	****	<0.0001	C-J
																	sly1K126T vs. sly1P114L	-13.15	-19.30 to -6.991	Yes	****	<0.0001	D-E
																	sly1K126T vs. sly1P114S	-16.67	-22.83 to -10.52	Yes	****	<0.0001	D-F
																	sly1K126T vs. sly1T128S	-18.49	-24.64 to -12.33	Yes	****	<0.0001	D-G
																	sly1K126T vs. sly1K126N	-28.39	-34.55 to -22.23	Yes	****	<0.0001	D-H
																	sly1K126T vs. sly1T128A	-63.23	-69.39 to -57.08	Yes	****	<0.0001	D-I
																	sly1K126T vs. sly1H104Y	-92.21	-98.36 to -86.05	Yes	****	<0.0001	D-J
																	sly1P114L vs. sly1P114S	-3.525	-9.682 to 2.632	No	ns	0.5917	E-F
																	sly1P114L vs. sly1T128S	-5.34	-11.50 to 0.8175	No	ns	0.1247	E-G
																	sly1P114L vs. sly1K126N	-15.24	-21.40 to -9.085	Yes	****	<0.0001	E-H
																	sly1P114L vs. sly1T128A	-50.09	-56.24 to -43.93	Yes	****	<0.0001	E-I
																	sly1P114L vs. sly1H104Y	-79.06	-85.22 to -72.90	Yes	****	<0.0001	E-J
																	sly1P114S vs. sly1T128S	-1.815	-7.972 to 4.343	No	ns	0.9851	F-G
																	sly1P114S vs. sly1K126N	-11.72	-17.87 to -5.560	Yes	****	<0.0001	F-H
																	sly1P114S vs. sly1T128A	-46.56	-52.72 to -40.40	Yes	****	<0.0001	F-I
																	sly1P114S vs. sly1H104Y	-75.54	-81.69 to -69.38	Yes	****	<0.0001	F-J
																	sly1T128S vs. sly1K126N	-9.902	-16.06 to -3.745	Yes	***	0.0005	G-H
																	sly1T128S vs. sly1T128A	-44.75	-50.90 to -38.59	Yes	****	<0.0001	G-I
																	sly1T128S vs. sly1H104Y	-73.72	-79.88 to -67.56	Yes	****	<0.0001	G-J
																	sly1K126N vs. sly1T128A	-34.84	-41.00 to -28.69	Yes	****	<0.0001	H-I
																	sly1K126N vs. sly1H104Y	-63.82	-69.98 to -57.66	Yes	****	<0.0001	H-J
																	sly1T128A vs. sly1H104Y	-28.97	-35.13 to -22.82	Yes	****	<0.0001	I-J
Fig. 2c
	His	GAI	GAI	GAI	GAI
	MBP	SLY1	sly1G84D	sly1T128A	sly1H104Y
	anti-His	18262.7	16293.8	14254	13508.3
	anti-MBP	20322.4	25626.9	37484.7	45878.7
	Ratio	1.11278	1.5728	2.62977	3.39633
	Relative intensity	1	1.4134	2.36324	3.05212
Fig. 2e
	gai	gai pSLY1::SLY1	gai pSLY1::sly1G84D	gai pSLY1::sly1T128A	gai pSLY1::sly1H104Y	WT		ANOVA summary			Tukey's multiple comparisons test	Mean Diff.	95.00% CI of diff.	Below threshold?	Summary	Adjusted P Value
	1.8	5.2	10.2	34.5	41.4	38.8		F	362.3		gai vs. gai pSLY1::SLY1	-0.29	-4.416 to 3.836	No	ns	>0.9999	A-B
	6.5	4	8.6	40	33.8	43.9		P value	<0.0001		gai vs. gai pSLY1::sly1G84D	-5.69	-9.816 to -1.564	Yes	**	0.002	A-C
	3.1	3	11.5	41	42.1	41.8		P value summary	****		gai vs. gai pSLY1::sly1T128A	-36.11	-40.24 to -31.98	Yes	****	<0.0001	A-D
	4.1	1.5	12.6	42.2	44	38.1		Significant diff. among means (P < 0.05)?	Yes		gai vs. gai pSLY1::sly1H104Y	-34.05	-38.18 to -29.92	Yes	****	<0.0001	A-E
	3.3	3.1	9.5	43.8	38.5	36.5		R squared	0.9711		gai vs. WT	-37.95	-42.08 to -33.82	Yes	****	<0.0001	A-F
	4.2	4.5	5.2	45.4	44.3	43.1					gai pSLY1::SLY1 vs. gai pSLY1::sly1G84D	-5.4	-9.526 to -1.274	Yes	**	0.0039	B-C
	3	3.4	9.5	39.1	35	46					gai pSLY1::SLY1 vs. gai pSLY1::sly1T128A	-35.82	-39.95 to -31.69	Yes	****	<0.0001	B-D
	2.2	4.2	6.2	34	29.4	45					gai pSLY1::SLY1 vs. gai pSLY1::sly1H104Y	-33.76	-37.89 to -29.63	Yes	****	<0.0001	B-E
	3.2	5.2	10.5	36.8	32.4	42.1					gai pSLY1::SLY1 vs. WT	-37.66	-41.79 to -33.53	Yes	****	<0.0001	B-F
	4.9	5.1	9.4	40.6	35.9	40.5					gai pSLY1::sly1G84D vs. gai pSLY1::sly1T128A	-30.42	-34.55 to -26.29	Yes	****	<0.0001	C-D
											gai pSLY1::sly1G84D vs. gai pSLY1::sly1H104Y	-28.36	-32.49 to -24.23	Yes	****	<0.0001	C-E
											gai pSLY1::sly1G84D vs. WT	-32.26	-36.39 to -28.13	Yes	****	<0.0001	C-F
											gai pSLY1::sly1T128A vs. gai pSLY1::sly1H104Y	2.06	-2.066 to 6.186	No	ns	0.6813	D-E
											gai pSLY1::sly1T128A vs. WT	-1.84	-5.966 to 2.286	No	ns	0.7741	D-F
											gai pSLY1::sly1H104Y vs. WT	-3.9	-8.026 to 0.2261	No	ns	0.0741	E-F
Fig. 2f
	Prey	RGA	RGA	RGA	RGA	RGA	RGA	RGA	RGA	RGA	RGA	RGA		ANOVA summary			Tukey's multiple comparisons test	Mean Diff.	95.00% CI of diff.	Below threshold?	Summary	Adjusted P Value
	Bait	Vector	SLY1	sly1K126E	sly1K126T	sly1T128S	sly1P114L	sly1P114S	sly1E138K	sly1K126N	sly1T128A	sly1H104Y		F	4788		sly1K126T vs. sly1T128S	-0.6759	-1.985 to 0.6327	No	ns	0.6357	A-B
		ND	ND	ND	0.527778	1.19444	1.44444	3.72468	3.58333	3.86111	24.2222	51.6944		P value	<0.0001		sly1K126T vs. sly1P114L	-0.9444	-2.253 to 0.3642	No	ns	0.2629	A-C
		ND	ND	ND	0.527778	1.19444	1.52778	3.63156	3.75	3.88889	24.9444	52.75		P value summary	****		sly1K126T vs. sly1P114S	-3.091	-4.400 to -1.783	Yes	****	<0.0001	A-D
		ND	ND	ND	0.472222	1.16667	1.38889	3.44533	3.75	3.94444	24.9444	54.1389		Significant diff. among means (P < 0.05)?	Yes		sly1K126T vs. sly1E138K	-3.185	-4.494 to -1.877	Yes	****	<0.0001	A-E
														R squared	0.9995		sly1K126T vs. sly1K126N	-3.389	-4.698 to -2.080	Yes	****	<0.0001	A-F
																	sly1K126T vs. sly1T128A	-24.19	-25.50 to -22.89	Yes	****	<0.0001	A-G
																	sly1K126T vs. sly1H104Y	-52.35	-53.66 to -51.04	Yes	****	<0.0001	A-H
																	sly1T128S vs. sly1P114L	-0.2685	-1.577 to 1.040	No	ns	0.9954	B-C
																	sly1T128S vs. sly1P114S	-2.415	-3.724 to -1.107	Yes	***	0.0002	B-D
																	sly1T128S vs. sly1E138K	-2.509	-3.818 to -1.201	Yes	***	0.0001	B-E
																	sly1T128S vs. sly1K126N	-2.713	-4.022 to -1.404	Yes	****	<0.0001	B-F
																	sly1T128S vs. sly1T128A	-23.52	-24.83 to -22.21	Yes	****	<0.0001	B-G
																	sly1T128S vs. sly1H104Y	-51.68	-52.98 to -50.37	Yes	****	<0.0001	B-H
																	sly1P114L vs. sly1P114S	-2.147	-3.455 to -0.8382	Yes	***	0.0007	C-D
																	sly1P114L vs. sly1E138K	-2.241	-3.549 to -0.9321	Yes	***	0.0004	C-E
																	sly1P114L vs. sly1K126N	-2.444	-3.753 to -1.136	Yes	***	0.0002	C-F
																	sly1P114L vs. sly1T128A	-23.25	-24.56 to -21.94	Yes	****	<0.0001	C-G
																	sly1P114L vs. sly1H104Y	-51.41	-52.72 to -50.10	Yes	****	<0.0001	C-H
																	sly1P114S vs. sly1E138K	-0.09392	-1.403 to 1.215	No	ns	>0.9999	D-E
																	sly1P114S vs. sly1K126N	-0.2976	-1.606 to 1.011	No	ns	0.9915	D-F
																	sly1P114S vs. sly1T128A	-21.1	-22.41 to -19.79	Yes	****	<0.0001	D-G
																	sly1P114S vs. sly1H104Y	-49.26	-50.57 to -47.95	Yes	****	<0.0001	D-H
																	sly1E138K vs. sly1K126N	-0.2037	-1.512 to 1.105	No	ns	0.9992	E-F
																	sly1E138K vs. sly1T128A	-21.01	-22.32 to -19.70	Yes	****	<0.0001	E-G
																	sly1E138K vs. sly1H104Y	-49.17	-50.48 to -47.86	Yes	****	<0.0001	E-H
																	sly1K126N vs. sly1T128A	-20.81	-22.11 to -19.50	Yes	****	<0.0001	F-G
																	sly1K126N vs. sly1H104Y	-48.96	-50.27 to -47.65	Yes	****	<0.0001	F-H
																	sly1T128A vs. sly1H104Y	-28.16	-29.47 to -26.85	Yes	****	<0.0001	G-H
Fig. 2h
	His	GAI	GAI	GAI	GAI	GAI	GAI	GAI	GAI	GAI	GAI
	MBP	SLY1	sly1E138K	sly1P114L	sly1T128A	sly1H104Y	SLY1	sly1E138K	sly1P114L	sly1T128A	sly1H104Y
	GST-GID1C + GA3	-	-	-	-	-	+	+	+	+	+
	anti-His	25131.7	19479.2	18533.8	25665.5	23787.6	20622.8	26673.8	16439.6	17645.2	13011.6
	anti-MBP	6463.52	9337.47	9005.05	14992.7	34579.1	12804.1	26612.2	31213.3	42544.1	39639.1
	Ratio	0.257186	0.479355	0.485871	0.584157	1.45366	0.620868	0.997688	1.89867	2.41108	3.04643
	Relative intensity	1	1.86384	1.88918	2.27134	5.65218	2.41408	3.87924	7.38246	9.37484	11.8452

## Sheet: Figure 3
Fig. 3b
	Prey	GAI	GAI	GAI	GAI	GAI		Unpaired t test
	Bait	sly1H104R	sly1T128P	sly1E138G	sly1K126R	SLY1		P value	0.0044
		ND	ND	ND	0.22686	0.382538		P value summary	**
		ND	ND	ND	0.268108	0.382538		Significantly different (P < 0.05)?	Yes
		ND	ND	ND	0.288731	0.427543		One- or two-tailed P value?	Two-tailed
								t, df	t=5.781, df=4
Fig. 3c
	Prey	GAI	GAI	GAI	GAI	GAI	GAI	GAI		ANOVA summary			Tukey's multiple comparisons test	Mean Diff.	95.00% CI of diff.	Below threshold?	Summary	Adjusted P Value
	Bait	SLY1	sly1P114T	sly1P114S	sly1P114L	sly1P114H	sly1P114A	sly1P114R		F	2940		SLY1 vs. sly1P114T	-33.02	-35.94 to -30.10	Yes	****	<0.0001	A-B
		0.213333	33.8728	53.7842	63.4642	77.0647	88.0322	93.2717		P value	<0.0001		SLY1 vs. sly1P114S	-54.39	-57.31 to -51.47	Yes	****	<0.0001	A-C
		0.32	33.0915	54.0526	61.5926	75	86.3338	92.6871		P value summary	****		SLY1 vs. sly1P114L	-62.75	-65.67 to -59.83	Yes	****	<0.0001	A-D
		0.36	32.9799	56.2335	64.088	76.2277	89.5041	93.8563		Significant diff. among means (P < 0.05)?	Yes		SLY1 vs. sly1P114H	-75.8	-78.72 to -72.88	Yes	****	<0.0001	A-E
										R squared	0.9992		SLY1 vs. sly1P114A	-87.66	-90.58 to -84.74	Yes	****	<0.0001	A-F
													SLY1 vs. sly1P114R	-92.97	-95.89 to -90.06	Yes	****	<0.0001	A-G
													sly1P114T vs. sly1P114S	-21.38	-24.29 to -18.46	Yes	****	<0.0001	B-C
													sly1P114T vs. sly1P114L	-29.73	-32.65 to -26.81	Yes	****	<0.0001	B-D
													sly1P114T vs. sly1P114H	-42.78	-45.70 to -39.86	Yes	****	<0.0001	B-E
													sly1P114T vs. sly1P114A	-54.64	-57.56 to -51.72	Yes	****	<0.0001	B-F
													sly1P114T vs. sly1P114R	-59.96	-62.88 to -57.04	Yes	****	<0.0001	B-G
													sly1P114S vs. sly1P114L	-8.358	-11.28 to -5.440	Yes	****	<0.0001	C-D
													sly1P114S vs. sly1P114H	-21.41	-24.33 to -18.49	Yes	****	<0.0001	C-E
													sly1P114S vs. sly1P114A	-33.27	-36.19 to -30.35	Yes	****	<0.0001	C-F
													sly1P114S vs. sly1P114R	-38.58	-41.50 to -35.66	Yes	****	<0.0001	C-G
													sly1P114L vs. sly1P114H	-13.05	-15.97 to -10.13	Yes	****	<0.0001	D-E
													sly1P114L vs. sly1P114A	-24.91	-27.83 to -21.99	Yes	****	<0.0001	D-F
													sly1P114L vs. sly1P114R	-30.22	-33.14 to -27.30	Yes	****	<0.0001	D-G
													sly1P114H vs. sly1P114A	-11.86	-14.78 to -8.941	Yes	****	<0.0001	E-F
													sly1P114H vs. sly1P114R	-17.17	-20.09 to -14.26	Yes	****	<0.0001	E-G
													sly1P114A vs. sly1P114R	-5.315	-8.234 to -2.396	Yes	***	0.0004	F-G

## Sheet: Figure 4
Fig. 4c
	Prey	MpDELLA	SmDELLA1	SmDELLA2	AtGAI	AtRGA	OsSLR1	MpDELLA	SmDELLA1	SmDELLA2	AtGAI	AtRGA	OsSLR1	MpDELLA	SmDELLA1	SmDELLA2	AtGAI	AtRGA	OsSLR1	MpDELLA	SmDELLA1	SmDELLA2	AtGAI	AtRGA	OsSLR1
	Bait	MpSLY1	MpSLY1	MpSLY1	MpSLY1	MpSLY1	MpSLY1	SmSLY1	SmSLY1	SmSLY1	SmSLY1	SmSLY1	SmSLY1	AtSLY1	AtSLY1	AtSLY1	AtSLY1	AtSLY1	AtSLY1	OsGID2	OsGID2	OsGID2	OsGID2	OsGID2	OsGID2
		158.049	34.1821	0.731261	74.6501	4.14062	56.3415	148.554	24.3284	138.678	3.89381	0.369004	ND	6.79942	ND	ND	0.497456	ND	0.378198	0.168209	ND	ND	ND	ND	ND
		167.886	34.9537	0.822669	73.4837	3.98438	57.3984	149.163	24.7015	136.778	3.80531	0.0922509	ND	8.1593	ND	ND	0.474845	ND	0.378198	0.168209	ND	ND	ND	ND	ND
		163.902	35.1852	0.457038	76.8274	4.14062	60.813	151.674	27.4627	149.164	4.42478	0.369004	ND	7.9456	ND	ND	0.452233	ND	0.355951	0.189235	ND	ND	ND	ND	ND
	ANOVA summary
	F	2245
	P value	<0.0001
	P value summary	****
	Significant diff. among means (P < 0.05)?	Yes
	R squared	0.999
	Tukey's multiple comparisons test	Mean Diff.	95.00% CI of diff.	Below threshold?	Summary	Adjusted P Value
	MpSLY1+MpDELLA vs. MpSLY1+SmDELLA1	125.2	118.6 to 131.7	Yes	****	<0.0001	A-B
	MpSLY1+MpDELLA vs. MpSLY1+SmDELLA2	159.3	152.7 to 165.8	Yes	****	<0.0001	A-C
	MpSLY1+MpDELLA vs. MpSLY1+AtGAI	84.96	78.40 to 91.52	Yes	****	<0.0001	A-D
	MpSLY1+MpDELLA vs. MpSLY1+AtGRGA	155.9	149.3 to 162.4	Yes	****	<0.0001	A-E
	MpSLY1+MpDELLA vs. MpSLY1+OsSLR1	101.8	95.20 to 108.3	Yes	****	<0.0001	A-F
	MpSLY1+MpDELLA vs. SmSLY1+MpDELLA	10.15	3.591 to 16.71	Yes	***	0.0003	A-G
	MpSLY1+MpDELLA vs. SmSLY1+SmDELLA1	134.4	127.9 to 141.0	Yes	****	<0.0001	A-H
	MpSLY1+MpDELLA vs. SmSLY1+SmDELLA2	18.41	11.85 to 24.96	Yes	****	<0.0001	A-I
	MpSLY1+MpDELLA vs. SmSLY1+AtGAI	155.9	149.3 to 162.5	Yes	****	<0.0001	A-J
	MpSLY1+MpDELLA vs. SmSLY1+AtRGA	159.7	153.1 to 166.2	Yes	****	<0.0001	A-K
	MpSLY1+MpDELLA vs. AtSLY1+MpDELLA	152.3	145.8 to 158.9	Yes	****	<0.0001	A-L
	MpSLY1+MpDELLA vs. AtSLY1+AtGAI	159.5	152.9 to 166.0	Yes	****	<0.0001	A-M
	MpSLY1+MpDELLA vs. AtSLY1+OsSLR1	159.6	153.0 to 166.1	Yes	****	<0.0001	A-N
	MpSLY1+MpDELLA vs. OsGID2+MpDELLA	159.8	153.2 to 166.3	Yes	****	<0.0001	A-O
	MpSLY1+SmDELLA1 vs. MpSLY1+SmDELLA2	34.1	27.55 to 40.66	Yes	****	<0.0001	B-C
	MpSLY1+SmDELLA1 vs. MpSLY1+AtGAI	-40.21	-46.77 to -33.66	Yes	****	<0.0001	B-D
	MpSLY1+SmDELLA1 vs. MpSLY1+AtGRGA	30.69	24.13 to 37.24	Yes	****	<0.0001	B-E
	MpSLY1+SmDELLA1 vs. MpSLY1+OsSLR1	-23.41	-29.97 to -16.85	Yes	****	<0.0001	B-F
	MpSLY1+SmDELLA1 vs. SmSLY1+MpDELLA	-115	-121.6 to -108.5	Yes	****	<0.0001	B-G
	MpSLY1+SmDELLA1 vs. SmSLY1+SmDELLA1	9.276	2.719 to 15.83	Yes	**	0.001	B-H
	MpSLY1+SmDELLA1 vs. SmSLY1+SmDELLA2	-106.8	-113.3 to -100.2	Yes	****	<0.0001	B-I
	MpSLY1+SmDELLA1 vs. SmSLY1+AtGAI	30.73	24.17 to 37.29	Yes	****	<0.0001	B-J
	MpSLY1+SmDELLA1 vs. SmSLY1+AtRGA	34.5	27.94 to 41.05	Yes	****	<0.0001	B-K
	MpSLY1+SmDELLA1 vs. AtSLY1+MpDELLA	27.14	20.58 to 33.70	Yes	****	<0.0001	B-L
	MpSLY1+SmDELLA1 vs. AtSLY1+AtGAI	34.3	27.74 to 40.86	Yes	****	<0.0001	B-M
	MpSLY1+SmDELLA1 vs. AtSLY1+OsSLR1	34.4	27.85 to 40.96	Yes	****	<0.0001	B-N
	MpSLY1+SmDELLA1 vs. OsGID2+MpDELLA	34.6	28.04 to 41.16	Yes	****	<0.0001	B-O
	MpSLY1+SmDELLA2 vs. MpSLY1+AtGAI	-74.32	-80.87 to -67.76	Yes	****	<0.0001	C-D
	MpSLY1+SmDELLA2 vs. MpSLY1+AtGRGA	-3.418	-9.976 to 3.139	No	ns	0.825	C-E
	MpSLY1+SmDELLA2 vs. MpSLY1+OsSLR1	-57.51	-64.07 to -50.96	Yes	****	<0.0001	C-F
	MpSLY1+SmDELLA2 vs. SmSLY1+MpDELLA	-149.1	-155.7 to -142.6	Yes	****	<0.0001	C-G
	MpSLY1+SmDELLA2 vs. SmSLY1+SmDELLA1	-24.83	-31.38 to -18.27	Yes	****	<0.0001	C-H
	MpSLY1+SmDELLA2 vs. SmSLY1+SmDELLA2	-140.9	-147.4 to -134.3	Yes	****	<0.0001	C-I
	MpSLY1+SmDELLA2 vs. SmSLY1+AtGAI	-3.371	-9.928 to 3.186	No	ns	0.8381	C-J
	MpSLY1+SmDELLA2 vs. SmSLY1+AtRGA	0.3936	-6.164 to 6.951	No	ns	>0.9999	C-K
	MpSLY1+SmDELLA2 vs. AtSLY1+MpDELLA	-6.964	-13.52 to -0.4070	Yes	*	0.0291	C-L
	MpSLY1+SmDELLA2 vs. AtSLY1+AtGAI	0.1955	-6.362 to 6.753	No	ns	>0.9999	C-M
	MpSLY1+SmDELLA2 vs. AtSLY1+OsSLR1	0.2995	-6.258 to 6.857	No	ns	>0.9999	C-N
	MpSLY1+SmDELLA2 vs. OsGID2+MpDELLA	0.4951	-6.062 to 7.053	No	ns	>0.9999	C-O
	MpSLY1+AtGAI vs. MpSLY1+AtGRGA	70.9	64.34 to 77.46	Yes	****	<0.0001	D-E
	MpSLY1+AtGAI vs. MpSLY1+OsSLR1	16.8	10.25 to 23.36	Yes	****	<0.0001	D-F
	MpSLY1+AtGAI vs. SmSLY1+MpDELLA	-74.81	-81.37 to -68.25	Yes	****	<0.0001	D-G
	MpSLY1+AtGAI vs. SmSLY1+SmDELLA1	49.49	42.93 to 56.05	Yes	****	<0.0001	D-H
	MpSLY1+AtGAI vs. SmSLY1+SmDELLA2	-66.55	-73.11 to -60.00	Yes	****	<0.0001	D-I
	MpSLY1+AtGAI vs. SmSLY1+AtGAI	70.95	64.39 to 77.50	Yes	****	<0.0001	D-J
	MpSLY1+AtGAI vs. SmSLY1+AtRGA	74.71	68.15 to 81.27	Yes	****	<0.0001	D-K
	MpSLY1+AtGAI vs. AtSLY1+MpDELLA	67.35	60.79 to 73.91	Yes	****	<0.0001	D-L
	MpSLY1+AtGAI vs. AtSLY1+AtGAI	74.51	67.95 to 81.07	Yes	****	<0.0001	D-M
	MpSLY1+AtGAI vs. AtSLY1+OsSLR1	74.62	68.06 to 81.17	Yes	****	<0.0001	D-N
	MpSLY1+AtGAI vs. OsGID2+MpDELLA	74.81	68.25 to 81.37	Yes	****	<0.0001	D-O
	MpSLY1+AtGRGA vs. MpSLY1+OsSLR1	-54.1	-60.65 to -47.54	Yes	****	<0.0001	E-F
	MpSLY1+AtGRGA vs. SmSLY1+MpDELLA	-145.7	-152.3 to -139.2	Yes	****	<0.0001	E-G
	MpSLY1+AtGRGA vs. SmSLY1+SmDELLA1	-21.41	-27.97 to -14.85	Yes	****	<0.0001	E-H
	MpSLY1+AtGRGA vs. SmSLY1+SmDELLA2	-137.5	-144.0 to -130.9	Yes	****	<0.0001	E-I
	MpSLY1+AtGRGA vs. SmSLY1+AtGAI	0.04724	-6.510 to 6.605	No	ns	>0.9999	E-J
	MpSLY1+AtGRGA vs. SmSLY1+AtRGA	3.812	-2.746 to 10.37	No	ns	0.6992	E-K
	MpSLY1+AtGRGA vs. AtSLY1+MpDELLA	-3.546	-10.10 to 3.011	No	ns	0.7871	E-L
	MpSLY1+AtGRGA vs. AtSLY1+AtGAI	3.614	-2.944 to 10.17	No	ns	0.7659	E-M
	MpSLY1+AtGRGA vs. AtSLY1+OsSLR1	3.718	-2.840 to 10.28	No	ns	0.7315	E-N
	MpSLY1+AtGRGA vs. OsGID2+MpDELLA	3.913	-2.644 to 10.47	No	ns	0.6632	E-O
	MpSLY1+OsSLR1 vs. SmSLY1+MpDELLA	-91.61	-98.17 to -85.06	Yes	****	<0.0001	F-G
	MpSLY1+OsSLR1 vs. SmSLY1+SmDELLA1	32.69	26.13 to 39.24	Yes	****	<0.0001	F-H
	MpSLY1+OsSLR1 vs. SmSLY1+SmDELLA2	-83.36	-89.91 to -76.80	Yes	****	<0.0001	F-I
	MpSLY1+OsSLR1 vs. SmSLY1+AtGAI	54.14	47.59 to 60.70	Yes	****	<0.0001	F-J
	MpSLY1+OsSLR1 vs. SmSLY1+AtRGA	57.91	51.35 to 64.46	Yes	****	<0.0001	F-K
	MpSLY1+OsSLR1 vs. AtSLY1+MpDELLA	50.55	43.99 to 57.11	Yes	****	<0.0001	F-L
	MpSLY1+OsSLR1 vs. AtSLY1+AtGAI	57.71	51.15 to 64.27	Yes	****	<0.0001	F-M
	MpSLY1+OsSLR1 vs. AtSLY1+OsSLR1	57.81	51.26 to 64.37	Yes	****	<0.0001	F-N
	MpSLY1+OsSLR1 vs. OsGID2+MpDELLA	58.01	51.45 to 64.57	Yes	****	<0.0001	F-O
	SmSLY1+MpDELLA vs. SmSLY1+SmDELLA1	124.3	117.7 to 130.9	Yes	****	<0.0001	G-H
	SmSLY1+MpDELLA vs. SmSLY1+SmDELLA2	8.257	1.700 to 14.81	Yes	**	0.0046	G-I
	SmSLY1+MpDELLA vs. SmSLY1+AtGAI	145.8	139.2 to 152.3	Yes	****	<0.0001	G-J
	SmSLY1+MpDELLA vs. SmSLY1+AtRGA	149.5	143.0 to 156.1	Yes	****	<0.0001	G-K
	SmSLY1+MpDELLA vs. AtSLY1+MpDELLA	142.2	135.6 to 148.7	Yes	****	<0.0001	G-L
	SmSLY1+MpDELLA vs. AtSLY1+AtGAI	149.3	142.8 to 155.9	Yes	****	<0.0001	G-M
	SmSLY1+MpDELLA vs. AtSLY1+OsSLR1	149.4	142.9 to 156.0	Yes	****	<0.0001	G-N
	SmSLY1+MpDELLA vs. OsGID2+MpDELLA	149.6	143.1 to 156.2	Yes	****	<0.0001	G-O
	SmSLY1+SmDELLA1 vs. SmSLY1+SmDELLA2	-116	-122.6 to -109.5	Yes	****	<0.0001	H-I
	SmSLY1+SmDELLA1 vs. SmSLY1+AtGAI	21.46	14.90 to 28.01	Yes	****	<0.0001	H-J
	SmSLY1+SmDELLA1 vs. SmSLY1+AtRGA	25.22	18.66 to 31.78	Yes	****	<0.0001	H-K
	SmSLY1+SmDELLA1 vs. AtSLY1+MpDELLA	17.86	11.31 to 24.42	Yes	****	<0.0001	H-L
	SmSLY1+SmDELLA1 vs. AtSLY1+AtGAI	25.02	18.47 to 31.58	Yes	****	<0.0001	H-M
	SmSLY1+SmDELLA1 vs. AtSLY1+OsSLR1	25.13	18.57 to 31.68	Yes	****	<0.0001	H-N
	SmSLY1+SmDELLA1 vs. OsGID2+MpDELLA	25.32	18.76 to 31.88	Yes	****	<0.0001	H-O
	SmSLY1+SmDELLA2 vs. SmSLY1+AtGAI	137.5	130.9 to 144.1	Yes	****	<0.0001	I-J
	SmSLY1+SmDELLA2 vs. SmSLY1+AtRGA	141.3	134.7 to 147.8	Yes	****	<0.0001	I-K
	SmSLY1+SmDELLA2 vs. AtSLY1+MpDELLA	133.9	127.3 to 140.5	Yes	****	<0.0001	I-L
	SmSLY1+SmDELLA2 vs. AtSLY1+AtGAI	141.1	134.5 to 147.6	Yes	****	<0.0001	I-M
	SmSLY1+SmDELLA2 vs. AtSLY1+OsSLR1	141.2	134.6 to 147.7	Yes	****	<0.0001	I-N
	SmSLY1+SmDELLA2 vs. OsGID2+MpDELLA	141.4	134.8 to 147.9	Yes	****	<0.0001	I-O
	SmSLY1+AtGAI vs. SmSLY1+AtRGA	3.765	-2.793 to 10.32	No	ns	0.7156	J-K
	SmSLY1+AtGAI vs. AtSLY1+MpDELLA	-3.593	-10.15 to 2.964	No	ns	0.7723	J-L
	SmSLY1+AtGAI vs. AtSLY1+AtGAI	3.566	-2.991 to 10.12	No	ns	0.7808	J-M
	SmSLY1+AtGAI vs. AtSLY1+OsSLR1	3.671	-2.887 to 10.23	No	ns	0.7473	J-N
	SmSLY1+AtGAI vs. OsGID2+MpDELLA	3.866	-2.691 to 10.42	No	ns	0.6801	J-O
	SmSLY1+AtRGA vs. AtSLY1+MpDELLA	-7.358	-13.92 to -0.8006	Yes	*	0.0169	K-L
	SmSLY1+AtRGA vs. AtSLY1+AtGAI	-0.1981	-6.756 to 6.359	No	ns	>0.9999	K-M
	SmSLY1+AtRGA vs. AtSLY1+OsSLR1	-0.09403	-6.651 to 6.463	No	ns	>0.9999	K-N
	SmSLY1+AtRGA vs. OsGID2+MpDELLA	0.1015	-6.456 to 6.659	No	ns	>0.9999	K-O
	AtSLY1+MpDELLA vs. AtSLY1+AtGAI	7.16	0.6025 to 13.72	Yes	*	0.0223	L-M
	AtSLY1+MpDELLA vs. AtSLY1+OsSLR1	7.264	0.7066 to 13.82	Yes	*	0.0193	L-N
	AtSLY1+MpDELLA vs. OsGID2+MpDELLA	7.46	0.9021 to 14.02	Yes	*	0.0147	L-O
	AtSLY1+AtGAI vs. AtSLY1+OsSLR1	0.1041	-6.453 to 6.661	No	ns	>0.9999	M-N
	AtSLY1+AtGAI vs. OsGID2+MpDELLA	0.2996	-6.258 to 6.857	No	ns	>0.9999	M-O
	AtSLY1+OsSLR1 vs. OsGID2+MpDELLA	0.1956	-6.362 to 6.753	No	ns	>0.9999	N-O

## Sheet: Figure 5
Fig. 5c
	Prey	GAI	GAI	GAI	GAI	GAI	GAI		ANOVA summary			Tukey's multiple comparisons test	Mean Diff.	95.00% CI of diff.	Below threshold?	Summary	Adjusted P Value
	Bait	AtSLY1	Atsly1H104F	Atsly1H104Y	MpSLY1	Mpsly1Y108F	Mpsly1Y108H		F	376.6		AtSLY1 vs. AtSLY1H104F	-96.73	-108.4 to -85.05	Yes	****	<0.0001	A-B
		0.246002	96.7474	108.837	32.5363	12.0069	ND		P value	<0.0001		AtSLY1 vs. AtSLY1H104Y	-107	-118.6 to -95.27	Yes	****	<0.0001	A-C
		0.184502	95.6537	99.3881	31.8946	11.8591	ND		P value summary	****		AtSLY1 vs. MpSLY1	-35.32	-46.99 to -23.64	Yes	****	<0.0001	A-D
		0.256002	98.4788	113.315	42.2078	16.9677	ND		Significant diff. among means (P < 0.05)?	Yes		AtSLY1 vs. MpSLY1Y108F	-13.38	-25.06 to -1.705	Yes	*	0.0237	A-E
									R squared	0.9934		AtSLY1H104F vs. AtSLY1H104Y	-10.22	-21.90 to 1.457	No	ns	0.0942	B-C
												AtSLY1H104F vs. MpSLY1	61.41	49.74 to 73.09	Yes	****	<0.0001	B-D
												AtSLY1H104F vs. MpSLY1Y108F	83.35	71.67 to 95.03	Yes	****	<0.0001	B-E
												AtSLY1H104Y vs. MpSLY1	71.63	59.96 to 83.31	Yes	****	<0.0001	C-D
												AtSLY1H104Y vs. MpSLY1Y108F	93.57	81.89 to 105.2	Yes	****	<0.0001	C-E
												MpSLY1 vs. MpSLY1Y108F	21.93	10.26 to 33.61	Yes	***	0.0008	D-E
Fig. 5d
	Prey	GAI	GAI	GAI	GAI	GAI	GAI	GAI	GAI	GAI		ANOVA summary			Tukey's multiple comparisons test	Mean Diff.	95.00% CI of diff.	Below threshold?	Summary	Adjusted P Value
	Bait	Vector	SLY1	sly1E138K	sly1P114L	sly1T128A	sly1H104Y	sly1P114/E138K	sly1T128A/E138K	sly1H104Y/E138K		F	996.8		SLY1 vs. sly1E138K	-16.79	-24.92 to -8.662	Yes	****	<0.0001	A-B
		ND	0.35	17.4548	27.7179	76.5273	95.8202	77.8121	109.18	150.68		P value	<0.0001		SLY1 vs. sly1P114	-24.92	-33.05 to -16.80	Yes	****	<0.0001	A-C
		ND	0.32	17.6634	23.9316	75.6431	104.558	75.958	108.008	157.25		P value summary	****		SLY1 vs. sly1T128A	-76.74	-84.87 to -68.61	Yes	****	<0.0001	A-D
		ND	0.28	16.2031	24.0741	79	93.3754	73.7948	113.477	154.733		Significant diff. among means (P < 0.05)?	Yes		SLY1 vs. sly1H104Y	-97.6	-105.7 to -89.47	Yes	****	<0.0001	A-E
												R squared	0.9977		SLY1 vs. sly1E138K/P114L	-75.54	-83.67 to -67.41	Yes	****	<0.0001	A-F
															SLY1 vs. sly1E138K/T128A	-109.9	-118.0 to -101.8	Yes	****	<0.0001	A-G
															SLY1 vs. sly1E138K/H104Y	-153.9	-162.0 to -145.8	Yes	****	<0.0001	A-H
															sly1E138K vs. sly1P114	-8.134	-16.26 to -0.005814	Yes	*	0.0498	B-C
															sly1E138K vs. sly1T128A	-59.95	-68.08 to -51.82	Yes	****	<0.0001	B-D
															sly1E138K vs. sly1H104Y	-80.81	-88.94 to -72.68	Yes	****	<0.0001	B-E
															sly1E138K vs. sly1E138K/P114L	-58.75	-66.88 to -50.62	Yes	****	<0.0001	B-F
															sly1E138K vs. sly1E138K/T128A	-93.11	-101.2 to -84.99	Yes	****	<0.0001	B-G
															sly1E138K vs. sly1E138K/H104Y	-137.1	-145.2 to -129.0	Yes	****	<0.0001	B-H
															sly1P114 vs. sly1T128A	-51.82	-59.94 to -43.69	Yes	****	<0.0001	C-D
															sly1P114 vs. sly1H104Y	-72.68	-80.81 to -64.55	Yes	****	<0.0001	C-E
															sly1P114 vs. sly1E138K/P114L	-50.61	-58.74 to -42.49	Yes	****	<0.0001	C-F
															sly1P114 vs. sly1E138K/T128A	-84.98	-93.11 to -76.85	Yes	****	<0.0001	C-G
															sly1P114 vs. sly1E138K/H104Y	-129	-137.1 to -120.9	Yes	****	<0.0001	C-H
															sly1T128A vs. sly1H104Y	-20.86	-28.99 to -12.73	Yes	****	<0.0001	D-E
															sly1T128A vs. sly1E138K/P114L	1.202	-6.926 to 9.330	No	ns	0.9994	D-F
															sly1T128A vs. sly1E138K/T128A	-33.16	-41.29 to -25.04	Yes	****	<0.0001	D-G
															sly1T128A vs. sly1E138K/H104Y	-77.16	-85.29 to -69.04	Yes	****	<0.0001	D-H
															sly1H104Y vs. sly1E138K/P114L	22.06	13.93 to 30.19	Yes	****	<0.0001	E-F
															sly1H104Y vs. sly1E138K/T128A	-12.3	-20.43 to -4.175	Yes	**	0.0016	E-G
															sly1H104Y vs. sly1E138K/H104Y	-56.3	-64.43 to -48.17	Yes	****	<0.0001	E-H
															sly1E138K/P114L vs. sly1E138K/T128A	-34.37	-42.49 to -26.24	Yes	****	<0.0001	F-G
															sly1E138K/P114L vs. sly1E138K/H104Y	-78.37	-86.49 to -70.24	Yes	****	<0.0001	F-H
															sly1E138K/T128A vs. sly1E138K/H104Y	-44	-52.13 to -35.87	Yes	****	<0.0001	G-H

## Sheet: Extended Data Figure 1
Extended Data Fig. 1b
	gai	gai gar2-2	gai gar2-1	gai gar2-3	WT		ANOVA summary			Tukey's multiple comparisons test	Mean Diff.	95.00% CI of diff.	Below threshold?	Summary	Adjusted P Value
	38.3	28.5	35.1	31.9	24.4		F	52.74		gai vs. gai gar2-2	7.19	4.319 to 10.06	Yes	****	<0.0001	A-B
	40.8	28.63	28.1	29.9	23.35		P value	<0.0001		gai vs. gai gar2-1	6.902	4.031 to 9.773	Yes	****	<0.0001	A-C
	35.2	35.1	31.4	28.57	21.8		P value summary	****		gai vs. gai gar2-3	7.534	4.663 to 10.40	Yes	****	<0.0001	A-D
	35.85	34.15	32.33	28.77	23.8		Significant diff. among means (P < 0.05)?	Yes		gai vs. WT	14.66	11.79 to 17.53	Yes	****	<0.0001	A-E
	36.05	28.4	31.7	28.33	23.55		R squared	0.8242		gai gar2-2 vs. gai gar2-1	-0.288	-3.159 to 2.583	No	ns	0.9985	B-C
	41.43	35.07	31.33	27.55	24.5					gai gar2-2 vs. gai gar2-3	0.344	-2.527 to 3.215	No	ns	0.997	B-D
	34	29.75	30.87	32.37	22.45					gai gar2-2 vs. WT	7.468	4.597 to 10.34	Yes	****	<0.0001	B-E
	41.13	29.6	30.8	32.3	22.25					gai gar2-1 vs. gai gar2-3	0.632	-2.239 to 3.503	No	ns	0.9702	C-D
	40.9	30.7	28.65	30.8	23.7					gai gar2-1 vs. WT	7.756	4.885 to 10.63	Yes	****	<0.0001	C-E
	36.17	28.03	30.53	34	23.45					gai gar2-3 vs. WT	7.124	4.253 to 9.995	Yes	****	<0.0001	D-E
Extended Data Fig. 1c
	gai	gai gar2-2	gai gar2-1	gai gar2-3	WT		ANOVA summary			Tukey's multiple comparisons test	Mean Diff.	95.00% CI of diff.	Below threshold?	Summary	Adjusted P Value
	0.133	0.171	0.218	0.181	0.29		F	55.36		gai vs. gai gar2-2	-0.0207	-0.07336 to 0.03196	No	ns	0.7968	A-B
	0.069	0.112	0.246	0.2	0.35		P value	<0.0001		gai vs. gai gar2-1	-0.1127	-0.1654 to -0.06004	Yes	****	<0.0001	A-C
	0.062	0.107	0.229	0.209	0.431		P value summary	****		gai vs. gai gar2-3	-0.0921	-0.1448 to -0.03944	Yes	****	<0.0001	A-D
	0.087	0.125	0.242	0.211	0.309		Significant diff. among means (P < 0.05)?	Yes		gai vs. WT	-0.2472	-0.2999 to -0.1945	Yes	****	<0.0001	A-E
	0.103	0.096	0.144	0.174	0.337		R squared	0.8311		gai gar2-2 vs. gai gar2-1	-0.092	-0.1447 to -0.03934	Yes	****	<0.0001	B-C
	0.114	0.171	0.269	0.209	0.329					gai gar2-2 vs. gai gar2-3	-0.0714	-0.1241 to -0.01874	Yes	**	0.0032	B-D
	0.158	0.132	0.245	0.223	0.431					gai gar2-2 vs. WT	-0.2265	-0.2792 to -0.1738	Yes	****	<0.0001	B-E
	0.124	0.169	0.206	0.22	0.45					gai gar2-1 vs. gai gar2-3	0.0206	-0.03206 to 0.07326	No	ns	0.7996	C-D
	0.15	0.125	0.262	0.148	0.391					gai gar2-1 vs. WT	-0.1345	-0.1872 to -0.08184	Yes	****	<0.0001	C-E
	0.104	0.103	0.17	0.25	0.258					gai gar2-3 vs. WT	-0.1551	-0.2078 to -0.1024	Yes	****	<0.0001	D-E

## Sheet: Extended Data Figure 2
Extended Data Fig. 2g
	WT	gai	gai pSLY1::SLY1	gai pSLY1::sly1G84D	gai pSLY1::sly1H104Y	gai pSLY1::sly1T128A		ANOVA summary			Tukey's multiple comparisons test	Mean Diff.	95.00% CI of diff.	Below threshold?	Summary	Adjusted P Value
	0.873021	0.615976	1.85203	1.55847	1.79742	1.499		F	14.51		WT vs. gai	0.2238	-0.2554 to 0.7031	No	ns	0.6315	A-B
	1.27293	0.986861	1.65808	1.29602	1.61729	1.61262		P value	<0.0001		WT vs. gai pSLY1::SLY1	-0.64	-1.119 to -0.1608	Yes	**	0.0075	A-C
	0.854048	0.725741	1.40995	1.30921	1.85857	1.50022		P value summary	****		WT vs. gai pSLY1::sly1G84D	-0.3879	-0.8671 to 0.09134	No	ns	0.142	A-D
								Significant diff. among means (P < 0.05)?	Yes		WT vs. gai pSLY1::sly1H104Y	-0.7578	-1.237 to -0.2785	Yes	**	0.002	A-E
								R squared	0.8581		WT vs. gai pSLY1::sly1T128A	-0.5373	-1.017 to -0.05804	Yes	*	0.0252	A-F
											gai vs. gai pSLY1::SLY1	-0.8638	-1.343 to -0.3846	Yes	***	0.0006	B-C
											gai vs. gai pSLY1::sly1G84D	-0.6117	-1.091 to -0.1325	Yes	*	0.0105	B-D
											gai vs. gai pSLY1::sly1H104Y	-0.9816	-1.461 to -0.5023	Yes	***	0.0002	B-E
											gai vs. gai pSLY1::sly1T128A	-0.7611	-1.240 to -0.2818	Yes	**	0.0019	B-F
											gai pSLY1::SLY1 vs. gai pSLY1::sly1G84D	0.2521	-0.2271 to 0.7314	No	ns	0.5184	C-D
											gai pSLY1::SLY1 vs. gai pSLY1::sly1H104Y	-0.1177	-0.5970 to 0.3615	No	ns	0.957	C-E
											gai pSLY1::SLY1 vs. gai pSLY1::sly1T128A	0.1027	-0.3765 to 0.5820	No	ns	0.9756	C-F
											gai pSLY1::sly1G84D vs. gai pSLY1::sly1H104Y	-0.3699	-0.8491 to 0.1094	No	ns	0.1727	D-E
											gai pSLY1::sly1G84D vs. gai pSLY1::sly1T128A	-0.1494	-0.6286 to 0.3299	No	ns	0.8927	D-F
											gai pSLY1::sly1H104Y vs. gai pSLY1::sly1T128A	0.2205	-0.2588 to 0.6997	No	ns	0.6449	E-F
Extended Data Fig. 2h
		gai	gai pSLY1::SLY1	gai pSLY1::sly1G84D	gai pSLY1::sly1H104Y	gai pSLY1::sly1T128A	WT
	anti-Actin	15744.6	15697.8	15577.8	15339.2	15586	17238.7
	anti-GAI/gai	35664.6	34992.6	32931.6	24535	25472.8	19888.2
	Ratio	2.26519	2.22914	2.11401	1.5995	1.63434	1.1537
	Relative intensity	1	0.984085	0.93326	0.706123	0.721501	0.509316

## Sheet: Exteneded Data Figure 3
Extended Data Fig. 3d
	AT-GC	GC-AT	AT-CG	AT-TA	GC-TA	GC-CG
	140	65	22	113	8	4
	39.7727	18.4659	6.25	32.1023	2.27273	1.13636

## Sheet: Exteneded Data Figure 6
Extended Data Fig. 6c
	His	AtGAI	AtGAI	AtGAI	AtGAI
	MBP	MpSLY1	SmSLY1	AtSLY1	OsGID2
	anti-His	11635.8	10155	8835.44	13304.2
	anti-MBP	37490.9	28713.4	2390.74	2458.26
	Ratio	3.22205	2.82752	0.270585	0.184773
	Relative intensity	1	0.877555	0.0839793	0.0573465
Extended Data Fig. 6d
	His	AtGAI	AtGAI	AtGAI	AtGAI	AtGAI	AtGAI	AtGAI	AtGAI
	MBP	MpSLY1	MpSLY1	SmSLY1	SmSLY1	AtSLY1	AtSLY1	OsGID2	OsGID2
	GST-GID1C + GA3	-	+	-	+	-	+	-	+
	anti-His	8391.91	7888.91	8316.31	7062.15	7181.03	7153.5	7334.84	7112.2
	anti-MBP	20774.6	19901.7	12894.7	12502.7	7812.45	10411	6596.45	15026.7
	Ratio	2.47555	2.52274	1.55054	1.77039	1.08793	1.45537	0.899331	2.11281
	Relative intensity	1	1.01906	1	1.14179	1	1.33774	1	2.34931
Extended Data Fig. 6e
	gai	gai 35S::MpSLY1 #3	gai 35S::AtSLY1 #6	WT		ANOVA summary			Tukey's multiple comparisons test	Mean Diff.	95.00% CI of diff.	Below threshold?	Summary	Adjusted P Value
	3.9	18.3	35.8	35.9		F	104.2		gai vs. gai 35S::MpSLY1#3	-27.22	-32.56 to -21.88	Yes	****	<0.0001	A-B
	3.7	23.2	28.7	33		P value	<0.0001		gai vs. gai 35S::MpSLY1#6	-29.32	-34.66 to -23.98	Yes	****	<0.0001	A-C
	3.3	33.2	38	38.1		P value summary	****		gai vs. WT	-29.15	-34.49 to -23.81	Yes	****	<0.0001	A-D
	3.1	35.1	29.4	33.1		Significant diff. among means (P < 0.05)?	Yes		gai 35S::MpSLY1#3 vs. gai 35S::MpSLY1#6	-2.1	-7.441 to 3.241	No	ns	0.7162	B-C
	4.2	28.6	26	28		R squared	0.8967		gai 35S::MpSLY1#3 vs. WT	-1.93	-7.271 to 3.411	No	ns	0.7654	B-D
	3.1	35.9	34.8	34.9					gai 35S::MpSLY1#6 vs. WT	0.17	-5.171 to 5.511	No	ns	0.9998	C-D
	5.9	26.6	31.5	29.8
	2.5	42.1	35.3	32.4
	6	31	34.6	35.5
	3.2	37.1	38	29.7

## Sheet: Exteneded Data Figure 8
Extended Data Fig. 8c
	Prey	MpDELLA	MpDELLA	MpDELLA	MpDELLA	MpDELLA		ANOVA summary			Tukey's multiple comparisons test	Mean Diff.	95.00% CI of diff.	Below threshold?	Summary	Adjusted P Value
	Bait	Mpsly1Y108H	Mpsly1R118P	Mpsly1S149T	Mpsly1H147K	MpSLY1		F	1442		Mpsly1R118P vs. Mpsly1S149T	-53.6	-60.06 to -47.13	Yes	****	<0.0001	A-B
		ND	47.8376	101.855	134.365	177.165		P value	<0.0001		Mpsly1R118P vs. Mpsly1H147K	-82.14	-88.60 to -75.67	Yes	****	<0.0001	A-C
		ND	49.8361	102.473	128.947	176.85		P value summary	****		Mpsly1R118P vs. MpSLY1	-129.6	-136.1 to -123.1	Yes	****	<0.0001	A-D
		ND	50.6557	104.791	131.424	183.15		Significant diff. among means (P < 0.05)?	Yes		Mpsly1S149T vs. Mpsly1H147K	-28.54	-35.00 to -22.07	Yes	****	<0.0001	B-C
								R squared	0.9982		Mpsly1S149T vs. MpSLY1	-76.02	-82.48 to -69.55	Yes	****	<0.0001	B-D
											Mpsly1H147K vs. MpSLY1	-47.48	-53.94 to -41.01	Yes	****	<0.0001	C-D
